# Supplementary material for: Evaluation of the Saponin Content in Panax vietnamensis Acclimatized to Lam Dong Province by HPLC–UV/CAD
Source: Molecules. 2021 Sep 3;26(17):5373. doi: 10.3390/molecules26175373 (PMC8433671; doi:10.3390/molecules26175373)
Supplement: Supplementary file 1 [file molecules-26-05373-s001.zip]

Archive with 1 entries (1 files):
- molecules-1353964-supplementary.pdf
